# Supplementary material for: Phylogeographic Patterns of Haemoproteid Assemblages of Selected Avian Hosts: Ecological and Evolutionary Implications
Source: Microorganisms. 2022 May 12;10(5):1019. doi: 10.3390/microorganisms10051019 (PMC9144617; doi:10.3390/microorganisms10051019)
Supplement: Supplementary file 1 [file microorganisms-10-01019-s001.zip]

Archive with 3 entries (3 files):
- Table S1. CCA-data.xlsx
- Table S2. PCA-data.xlsx
- Tables S3 and S4.pdf
