# Supplementary material for: Phylogeographic Patterns of Haemoproteid Assemblages of Selected Avian Hosts: Ecological and Evolutionary Implications
Source: Microorganisms. 2022 May 12;10(5):1019. doi: 10.3390/microorganisms10051019 (PMC9144617; doi:10.3390/microorganisms10051019)
Supplement: Supplementary file 1 [file microorganisms-10-01019-s001.zip › Table S2. PCA-data.xlsx]

## Sheet: Sheet1
Country	CCF2	CWT2	CWT4	PABY06	PARUS1	ROBIN1	SYAT01	SYAT02	SYAT03	SYAT04	SYAT07	SYAT10	SYAT11	SYAT12	SYAT13	SYAT14	SYAT16	SYAT17	SYAT18	SYAT28	SYAT30	SYAT31	SYAT32	SYAT33	SYAT34	SYAT35	SYAT36	SYAT37	SYAT44	SYAT50	SYAT51	SYAT52	SYBOR03	SYBOR04	SYBOR15	SYBOR35	TURDUS2	WW2	WW5
Germany	0	0	0	2	0	0	177	103	9	1	7	4	1	1	4	1	1	9	0	0	1	1	1	1	1	1	0	0	0	0	0	0	0	0	1	0	0	0	0
Portugal	0	0	0	0	0	0	25	16	5	0	4	1	0	0	6	4	1	0	0	0	0	0	0	0	0	0	0	0	1	0	0	0	0	0	0	0	0	0	0
Russia	0	1	0	0	1	0	1	15	4	0	1	0	3	0	0	0	3	0	0	0	0	0	0	0	0	0	0	0	0	0	0	0	0	0	0	0	0	8	0
Slovakia	0	0	0	0	2	3	29	37	25	0	12	1	2	2	9	1	16	1	0	3	0	0	0	1	0	0	0	0	4	1	1	1	0	0	0	1	1	2	0
Spain	0	0	0	0	0	0	145	51	3	0	55	9	0	0	24	0	2	0	0	0	0	0	0	0	0	0	1	1	0	0	0	0	0	0	0	0	0	0	0
Sweden	1	0	1	0	0	0	6	22	24	0	1	1	2	0	4	5	8	0	1	0	0	0	0	0	0	1	0	0	3	0	0	0	1	1	2	0	0	61	3
